# Supplementary material for: Exploring the Potential of Oleanolic Acid Dimers–Cytostatic and Antioxidant Activities, Molecular Docking, and ADMETox Profile
Source: Molecules. 2024 Jul 31;29(15):3623. doi: 10.3390/molecules29153623 (PMC11313909; doi:10.3390/molecules29153623)
Supplement: Supplementary file 1 [file molecules-29-03623-s001.zip]

Archive with 2 entries (2 files):
- molecules-3115932. Gunther et al. SM.01. Molecular Docking.pdf
- molecules-3115932. Gunther et al. SM.02. ADMETox data.pdf
